# Supplementary material for: MiR-135a-5p suppresses trophoblast proliferative, migratory, invasive, and angiogenic activity in the context of unexplained spontaneous abortion
Source: Reprod Biol Endocrinol. 2022 May 24;20:82. doi: 10.1186/s12958-022-00952-z (PMC9128262; doi:10.1186/s12958-022-00952-z)
Supplement: Supplementary file 1 — Additional file 1. [file 12958_2022_952_MOESM1_ESM.xlsx]

## Sheet: MiRNA, Gene Expression
Table S1. The list of miRNA/Gene expression in Sequencing data
Up-regulated miRNA expression
Mature_ID	Mature_Seq	log2FC	Fold_Change	p_value	q_value	T_CPM	C_CPM	NP_1	NP_2	NP_3	NP_4	NP_5	URSA_1	URSA_2	URSA_3	URSA_4	URSA_5
hsa-miR-34b-5p	UAGGCAGUGUCAUUAGCUGAUUG	4.78606	27.5897	0.000333791	0.00809205	2.53755	-2.24851	0.572739	0.0947674	0.178818	0.107155	0.0919045	0.276476	25.2788	1.95236	0.455945	1.04861
hsa-miR-135a-5p	UAUGGCUUUUUAUUCCUAUGUGA	4.46573	22.0963	0.000854535	0.0103814	4.40056	-0.0651692	2.75956	0.252713	0.250345	0.500059	1.01095	1.31326	87.2835	2.90065	0.86123	13.2216
hsa-miR-219a-2-3p	AGAAUUGUGGCUGGACAUCUGU	4.39377	21.0212	0.000342044	0.00809205	2.32632	-2.06745	0.156202	0.0631783	0.214582	0.142874	0.582062	0.207357	0.357719	4.23941	1.51982	18.6926
hsa-miR-34b-3p	CAAUCACUAACUCCACUGCCAU	4.16991	17.9998	0.000585788	0.00908156	4.05603	-0.113872	1.82235	0.568604	0.607982	0.750088	0.857775	0.69119	72.3785	5.41083	1.11453	3.55615
hsa-miR-34c-5p	AGGCAGUGUAGUUAGCUGAUUGC	4.11771	17.3602	0.000623761	0.00908156	9.81018	5.69247	106.998	31.368	33.2244	50.9703	35.9959	50.526	3984.46	247.504	65.4535	140.833
hsa-miR-124-3p	UAAGGCACGCGGUGAAUGCCAA	3.97027	15.6736	0.00137704	0.0145642	2.88185	-1.08841	0.416537	0.0315891	0.357636	0.535777	0.980314	0.207357	0.298099	9.76181	4.10351	22.4311
hsa-miR-34c-3p	AAUCACUAACCACACGGCCAGG	3.96512	15.6178	0.000713662	0.00950445	3.33776	-0.627362	1.35375	0.284302	0.464927	0.571496	0.551427	0.967666	43.1052	3.40269	0.506606	2.55313
hsa-miR-585-3p	UGGGCGUAUCUGUAUGCUA	3.76242	13.5707	0.00164793	0.0166459	2.57395	-1.18847	0.989276	0.252713	0.250345	0.107155	0.582062	0.414714	2.32518	1.00407	0.709248	25.2578
hsa-miR-451a	AAACCGUUACCAUUACUGAGUU	3.33168	10.0679	0.000898461	0.0107695	13.7755	10.4438	3732.12	911.978	952.135	384.581	983.317	3448.97	47975.6	14723.7	1412.16	2553.5
hsa-miR-146a-5p	UGAGAACUGAAUUCCAUGGGUU	3.12362	8.7157	2.43939e-06	0.000274127	9.82821	6.7046	187.91	86.5858	79.7171	72.2942	94.9986	204.592	1852.15	910.805	189.977	1387.67
hsa-miR-98-5p	UGAGGUAGUAAGUUGUAUUGUU	2.90789	7.50519	0.00977388	0.0563251	7.13708	4.22919	67.1146	4.39089	6.90238	2.78604	12.5909	9.74578	378.586	65.7109	18.3391	231.378
hsa-miR-3617-5p	AAAGACAUAGUUGCAAGAUGGG	2.88745	7.39961	0.00162717	0.016623	1.24398	-1.64346	0.676873	0.126357	0.107291	0.0357185	0.643331	1.93533	3.87529	1.28298	0.202642	4.51358
hsa-miR-200a-5p	CAUCUUACCGGACAGUGCUGGA	2.8681	7.30103	0.0461551	0.149796	4.37101	1.50291	9.73656	0.979263	0.715273	1.78592	0.949679	0.622071	93.6628	0.6136	0.607927	7.93295
hsa-miR-190b-5p	UGAUAUGUUUGAUAUUGGGUUG	2.75385	6.74513	0.00919209	0.055461	2.66875	-0.0850965	1.61408	0.537015	0.822563	0.92868	0.796505	1.17502	27.5444	1.50611	0.962551	0.592692
hsa-miR-200b-5p	CAUCUUACUGGGCAGCAUUGGA	2.68546	6.43284	0.0426389	0.141972	1.76051	-0.924946	1.61408	0.126357	0.250345	0.392903	0.245079	0.138238	15.0242	0.334691	0.101321	1.32216
Down-regulated miRNA expression
Mature_ID	Mature_Seq	log2FC	Fold_Change	p_value	q_value	T_CPM	C_CPM	NP_1	NP_2	NP_3	NP_4	NP_5	URSA_1	URSA_2	URSA_3	URSA_4	URSA_5
hsa-miR-3180-3p	UGGGGCGGAGCUUCCGGAGGCC	-2.59781	0.16519	0.000646518	0.00908156	-2.14585	0.451953	0.572739	2.11647	0.178818	2.82176	1.10285	0.276476	0.17886	0.0557818	0.455945	0.136775
hsa-miR-10400-5p	CGGCGGCGGCGGCUCUGGGCG	-2.44582	0.183542	0.0481889	0.150947	-1.43441	1.0114	0.468605	0.0947674	0.214582	0.250029	9.00664	0.276476	0.476959	0.167345	0.810569	0.0911834
hsa-miR-129-2-3p	AAGCCCUUACCCCAAAAAGCAU	-2.3882	0.191021	0.000586783	0.00908156	-0.888339	1.49986	1.45788	5.02267	2.96838	3.82188	0.82714	1.58974	0.23848	0.223127	0.354624	0.319142
hsa-miR-6501-5p	AGUUGCCAGGGCUGCCUUUGGU	-2.36122	0.194626	3.09372e-05	0.00173829	1.00214	3.36336	9.00762	10.8035	10.3357	12.3943	8.8841	1.4515	1.4905	0.557818	5.37002	1.0942
hsa-miR-3667-3p	ACCUUCCUCUCCAUGGGUCUUU	-2.32956	0.198944	5.35099e-07	9.62108e-05	-1.52757	0.801995	1.09341	1.80058	2.03853	2.57173	1.16412	0.276476	0.476959	0.223127	0.455945	0.27355
hsa-miR-92a-1-5p	AGGUUGGGAUCGGUUGCAAUGCU	-2.23457	0.212484	4.90685e-06	0.000490139	-0.0408231	2.19375	3.90504	5.62287	7.43883	2.96463	2.91031	1.31326	1.4905	0.334691	0.810569	0.911834
hsa-miR-129-5p	CUUUUUGCGGUCUGGGCUUGC	-2.04058	0.243066	0.00421515	0.0335347	1.24014	3.28072	5.31085	16.0789	10.0853	15.8233	1.25603	4.83833	2.50403	0.725163	0.962551	2.78109
hsa-miR-331-3p	GCCCCUGGGCCUAUCCUAGAA	-1.96443	0.256241	1.84492e-06	0.00023694	2.98771	4.95214	21.8682	32.4736	31.7581	40.2904	28.3372	4.70009	9.18146	5.46661	14.6916	5.56218
hsa-miR-1260a	AUCCCACCUCUGCCACCA	-1.93594	0.261351	3.10791e-08	1.39701e-05	5.10953	7.04546	130.22	160.757	175.313	104.262	89.9132	27.0946	44.1783	39.9398	39.8699	21.5193
hsa-miR-1260b	AUCCCACCACUGCCACCAU	-1.90991	0.266109	2.67495e-08	1.39701e-05	5.32799	7.2379	156.514	175.699	201.564	118.228	102.719	33.9374	48.3517	45.9084	47.8742	24.7563
hsa-miR-25-5p	AGGCGGAGACUUGGGCAAUUG	-1.83306	0.280669	2.17742e-05	0.00139821	0.695075	2.52814	3.1761	7.04438	9.4416	5.53636	3.58427	1.4515	2.26556	1.56189	1.57048	1.23098
hsa-miR-3180-5p	CUUCCAGACGCUCCGCCCCACGUCG	-1.78804	0.289564	0.025391	0.100912	0.258785	2.04683	3.4885	6.25465	0.143055	6.14358	4.59522	1.24414	0.417339	0.669381	2.88765	0.729467
hsa-miR-365a-5p	AGGGACUUUUGGGGGCAGAUGUG	-1.73326	0.300771	0.000153598	0.00575353	3.92444	5.6577	44.3612	108.319	35.6921	43.4694	20.5253	12.3032	12.6394	13.8897	22.9492	14.0878
hsa-miR-1304-3p	UCUCACUGUAGCCUCGAACCCC	-1.6282	0.323493	0.000184902	0.00593668	0.762791	2.39099	3.4885	6.00194	5.61489	8.07238	3.00221	2.48828	1.96746	0.94829	1.72246	1.36775
hsa-miR-615-3p	UCCGAGCCUGGGUCUCCCUCUU	-1.52832	0.34668	0.00110225	0.0128691	2.81645	4.34477	21.5037	12.0986	15.9506	17.6092	34.4029	6.49719	3.04061	4.35098	8.76428	12.4921
31 overlapping gene expression
Track_id	Gene_Name	log2FC	Fold_Change	p_value	q_value	NP_1	NP_2	NP_3	NP_4	NP_5	URSA_1	URSA_2	URSA_3	URSA_4	URSA_5
ENSG00000161642.17_2	ZNF385A	-0.711773	0.610569	0.0208571	0.0771402	23.771	15.2794	13.547	13.8318	16.1459	6.717	6.6186	15.1353	10.0011	11.1296
ENSG00000185728.16_3	YTHDF3	-0.674994	0.626335	0.0271033	0.0896367	9.23946	14.5968	9.51996	14.8094	10.1943	8.0936	4.23629	10.1253	4.88277	8.19637
ENSG00000136731.12_2	UGGT1	-0.712214	0.610383	0.000372326	0.015283	20.6519	20.3198	20.0544	20.033	16.2578	12.3121	12.0085	8.82788	14.1467	10.595
ENST00000552516.5_2	TGFBR1	-1.60842	0.327957	0.0428811	0.193623	20.1856	5.4452	2.32569	10.9522	0.676042	2.15624	0.724901	1.01743	0.743353	0.802423
ENST00000413648.2_2	TET2	-1.02401	0.491748	0.0357298	0.177745	2.81288	0.350959	3.51604	2.75157	4.62369	0.327345	0.358588	1.81496	0.795921	0.548
ENST00000514093.5_1	SQSTM1	-1.01435	0.49505	0.0269477	0.15653	5.16654	6.84094	4.81949	4.31459	6.1651	3.86807	3.56353	3.69918	1.11303	0.44427
ENST00000586514.5_1	SMAD2	-0.781754	0.581659	0.025548	0.152691	4.78333	2.00176	3.87692	4.20681	3.14462	1.16726	1.47012	2.26043	3.20838	0.656071
ENST00000336643.9_1	SLC39A9	-1.53355	0.345426	0.0235272	0.146241	13.9207	14.548	12.1992	3.14051	10.4718	3.31338	0.960025	1.61368	2.0432	9.63665
ENST00000356721.3_1	SNPH1	-0.857575	0.551879	0.027244	0.157392	20.7515	25.6057	40.0629	55.4173	32.8454	14.4823	11.6302	20.819	28.473	17.4731
ENST00000432427.2_1	RAF1	-0.983351	0.505804	0.0109706	0.106079	3.62772	1.25945	3.7106	0.909913	3.86779	0.937374	0.691345	0.784992	0.668165	0.553748
ENST00000371621.4_1	PTPN1	-0.626354	0.647811	0.000233496	0.0337918	28.3264	35.251	37.1098	34.1934	32.2778	21.1682	23.1073	17.2275	23.3153	21.8554
ENST00000216452.8_1	PIGH	-0.617494	0.651802	0.0278063	0.158859	3.18717	3.69101	5.92873	5.36243	6.37194	1.43776	3.32293	2.66559	3.28237	3.53969
ENST00000638331.1_1	PHLDB2	-0.825004	0.564481	0.0127605	0.112637	26.6872	37.7375	50.2661	54.549	41.3146	20.9533	23.3629	15.1927	35.7186	22.2928
ENST00000524044.5_1	MTUS1	-0.588542	0.665015	0.0212948	0.139563	1.27354	0.634924	0.44404	1.14825	0.971814	0	0	0.801761	0.136269	0.444468
ENST00000583046.1_1	MBD2	-1.24177	0.422852	0.000413475	0.0370502	1.76204	3.94496	3.74298	5.54874	4.52872	0.963483	0.916589	1.15912	1.14343	0.820657
ENST00000406516.5_1	LIMK2	-1.42672	0.371977	0.0288276	0.16136	4.56606	0.296338	4.67807	0.062568	3.58507	0	0.188421	0.062234	0	0.12605
ENST00000242208.4_1	INHBA	-0.925229	0.526597	0.0426614	0.193119	196.285	73.3525	127.177	133.131	196.487	62.1247	53.654	43.6181	126.215	101.988
ENST00000483966.3_2	HNRNPU	-0.861569	0.550354	0.0291576	0.162154	8.84858	18.3016	19.6389	12.2356	5.81584	5.55246	4.31677	6.2746	7.06122	7.74712
ENST00000424254.6_1	FBXO28	-0.590759	0.663993	0.0149326	0.120559	0.56086	1.09672	0.860847	0.272233	0	0	0	0	0	0
ENST00000000442.10_1	ESRRA	-1.04011	0.486289	0.00634839	0.0852075	5.65108	3.74163	1.92657	1.40576	4.21167	1.09224	0.825771	0.912953	1.42281	0.777454
ENST00000261735.3_1	ERP29	-0.975194	0.508671	0.000640458	0.0413556	64.0153	45.6483	33.4578	42.3151	47.0995	22.9397	23.7497	17.0915	26.9752	23.7269
ENSG00000138166.5_2	DUSP5	-1.21834	0.429777	0.000636323	0.0176324	52.3994	89.5278	102.18	88.8465	49.0972	31.9263	28.0297	27.6524	35.2906	32.1214
ENST00000240100.6_1	DUSP4	-1.15751	0.448284	0.000692561	0.0422329	13.5061	17.7463	16.6936	11.2908	12.8148	5.45697	7.25691	3.81196	8.92474	4.80878
ENST00000389063.2_1	DCP2	-0.614123	0.653327	0.0064225	0.0854442	16.6974	13.514	12.7259	13.7086	11.6274	11.3399	6.37167	7.03165	10.7674	8.06596
ENSG00000108582.11_2	CPD	-0.986712	0.504626	6.62262e-05	0.0114206	24.338	23.847	27.6444	33.4975	23.1246	12.8705	12.3675	12.561	15.9808	10.5024
ENSG00000131873.5_2	CHSY1	-0.722146	0.606195	0.00041914	0.0155164	50.3735	67.8272	58.5379	55.2152	67.2877	43.0725	33.0682	34.9509	39.5288	29.2384
ENSG00000154429.10_2	CCSAP	-1.33746	0.395718	0.00147729	0.0228312	116.008	129.692	104.827	102.892	78.4689	62.1266	34.1181	25.382	63.0769	33.595
ENST00000512918.5_3	CCNG2	-0.745343	0.596526	0.00618237	0.084356	2.8104	2.15189	1.74464	2.20969	0.692113	0.784682	0.54742	0.744201	0.660972	0.690206
ENST00000509732.5_1	APC	-0.680465	0.623964	0.00531853	0.0800385	0.954027	0.934411	1.62525	0.546357	1.42971	0	0.455059	0.481752	0.117893	0.463038
ENST00000325203.9_1	ANGPT2	-2.0945	0.23415	0.0468708	0.202033	18.2185	32.6789	83.1234	64.5134	31.0745	15.26	1.87312	10.1248	53.4089	1.84785
ENSG00000148848.14_3	ADAM12	-1.02636	0.490948	0.00853188	0.0479119	484.197	408.71	474.825	465.541	511.176	284.42	120.267	202.48	412.452	220.39
A comparison of predicted miR-135a-5p target genes in the TargetScan, ENCORI, miRWalk databases and Sequencing data, with the intersection being shown.
More Sequencing data sharing is not applicable to this article as no datasets were generated or analysed during the current study
